# Supplementary material for: Network pharmacology and UPLC/MS/MS metabolic profiling unveil the anti-inflammatory potential of Trifolium alexandrinum
Source: NPJ Sci Food. 2025 Jun 14;9:102. doi: 10.1038/s41538-025-00459-y (PMC12167384; doi:10.1038/s41538-025-00459-y)
Supplement: Supplementary file 2 — Table S1 [file 41538_2025_459_MOESM2_ESM.xlsx]

## Sheet: Sheet1 (2)
Target Name	Solvent Fraction	Compoud Name	Combined score
ABAT	Hexane	2',4,4'-Trihydroxychalcone	0.33
ABAT	Hexane	3,4',5-Biphenyltriol	0.33
ABAT	Dichloromethane	2,4-Dihydroxy-4'-methoxybenzil	0.01
ABCB1	Hexane	2,4',5,7-Tetrahydroxyisoflavanone; 4'-Me ether	0.4
ABCB1	Dichloromethane	2,4-Dihydroxy-4'-methoxybenzil	0.14
ABCC1	Hexane	biochanin A	0.7
ABCC1	Dichloromethane	2,4-Dihydroxy-4'-methoxybenzil	0.28
ABCC2	Hexane	2,4',5,7-Tetrahydroxyisoflavanone; 4'-Me ether	0.31
ABCG2	Hexane	2',4,4'-Trihydroxychalcone	0.82
ABCG2	Hexane	2,4',5,7-Tetrahydroxyisoflavanone; 4'-Me ether	0.44
ABCG2	Butanol	p-Coumaroyl-malic acid	0.34
ABCG2	Hexane	4'-hydroxy-2',7-Dimethoxyisoflavan	0.31
ABCG2	Dichloromethane	2,4-Dihydroxy-4'-methoxybenzil	0.23
ACE	Butanol	tryptophan	0.8
ACE	Butanol	Phenylalanine; Amide	0.38
ACE2	Butanol	Phenylalanine; Amide	0.36
ACHE	Butanol	Adenosine	0.978517
ACP1	Dichloromethane	Medicagol	0.33
ACP1	Ethylacetate	2',4'-Dihydroxy-2-biphenylcarboxylic acid	0.29
ACR	Dichloromethane	2,4-Dihydroxy-4'-methoxybenzil	0.06
ACVRL1	Hexane	2,4',5,7-Tetrahydroxyisoflavanone; 4'-Me ether	0.34
ADA	Butanol	Phenylalanine; Amide	0.32
ADAMTS5	Butanol	Adenosine	0.9
ADORA1	Butanol	Adenosine	0.963026
ADORA2A	Butanol	Adenosine	0.943919
ADORA2B	Butanol	Adenosine	0.943919
ADORA3	Butanol	tryptophan	0.8
ADORA3	Butanol	Adenosine	0.943919
ADORA3	Dichloromethane	2,4-Dihydroxy-4'-methoxybenzil	0.1
ADRA1A	Butanol	tryptophan	0.8
ADRA1B	Butanol	Adenosine	0.9
ADRA1D	Butanol	Adenosine	0.9
ADRA2A	Butanol	tryptophan	0.852424
ADRA2A	Butanol	Adenosine	0.9
ADRA2B	Butanol	Adenosine	0.9
ADRA2C	Butanol	Adenosine	0.9
ADRB1	Butanol	tryptophan	0.852424
ADRB3	Butanol	tryptophan	0.8
AGER	Ethylacetate	2',4'-Dihydroxy-2-biphenylcarboxylic acid	0.33
AKR1B1	Butanol	Adenosine	0.9
AKR1B1	Hexane	2',4,4'-Trihydroxychalcone	1
AKR1B1	Butanol	p-Coumaroyl-malic acid	0.53
AKR1B1	Ethylacetate	2',4'-Dihydroxy-2-biphenylcarboxylic acid	0.39
AKR1B1	Dichloromethane	2,4-Dihydroxy-4'-methoxybenzil	0.18
AKR1B10	Hexane	2',4,4'-Trihydroxychalcone	0.52
AKR1B10	Butanol	p-Coumaroyl-malic acid	0.51
AKR1B10	Dichloromethane	Medicagol	0.4
AKR1B10	Butanol	Phenylalanine; Amide	0.33
AKR1B10	Ethylacetate	2',4'-Dihydroxy-2-biphenylcarboxylic acid	0.31
AKR1B10	Dichloromethane	2,4-Dihydroxy-4'-methoxybenzil	0.12
AKR1B10	Dichloromethane	2,4-Dihydroxy-4'-methoxybenzil	0.04
AKR1C1	Ethylacetate	2',4'-Dihydroxy-2-biphenylcarboxylic acid	0.42
AKR1C2	Dichloromethane	2,4-Dihydroxy-4'-methoxybenzil	0.08
AKR1C4	Hexane	2',4,4'-Trihydroxychalcone	0.3
AKR1C4	Butanol	Phenylalanine; Amide	0.3
AKR1C4	Butanol	p-Coumaroyl-malic acid	0.28
AKR1C4	Dichloromethane	2,4-Dihydroxy-4'-methoxybenzil	0.02
AKT3	Butanol	Phenylalanine; Amide	0.4
ALDH1A2	Dichloromethane	2,4-Dihydroxy-4'-methoxybenzil	0.09
ALDH5A1	Hexane	2',4,4'-Trihydroxychalcone	0.33
ALDH5A1	Hexane	3,4',5-Biphenyltriol	0.33
ALDH5A1	Dichloromethane	3,4',5-Biphenyltriol	0.33
ALDH5A1	Ethylacetate	3,4',5-Biphenyltriol	0.33
ALDH5A1	Dichloromethane	2,4-Dihydroxy-4'-methoxybenzil	0.01
ALOX12	Hexane	2,4',5,7-Tetrahydroxyisoflavanone; 4'-Me ether	0.54
ALOX12	Hexane	2,4',5,7-Tetrahydroxyisoflavanone; 4'-Me ether	0.43
ALOX15	Butanol	Adenosine	0.9
ALOX15	Hexane	4'-hydroxy-2',7-Dimethoxyisoflavan	0.51
ALOX15B	Hexane	4'-hydroxy-2',7-Dimethoxyisoflavan	0.38
ALOX5	Butanol	Phenylalanine; Amide	0.35
ALOX5	Dichloromethane	2,4-Dihydroxy-4'-methoxybenzil	0.17
ALPG	Dichloromethane	2,4-Dihydroxy-4'-methoxybenzil	0.06
ALPI	Dichloromethane	Medicagol	0.5
ALPL	Butanol	Adenosine	0.9
ALPL	Dichloromethane	2,4-Dihydroxy-4'-methoxybenzil	0.08
AMY2A	Dichloromethane	2,4-Dihydroxy-4'-methoxybenzil	0.01
ANPEP	Butanol	tryptophan	0.842894
ANPEP	Butanol	Phenylalanine; Amide	0.52
Anpep	Butanol	Phenylalanine; Amide	0.4
AOC3	Butanol	Phenylalanine; Amide	0.32
APEX1	Ethylacetate	2',4'-Dihydroxy-2-biphenylcarboxylic acid	0.36
APEX1	Butanol	Phenylalanine; Amide	0.33
APOA1	Hexane	biochanin A	0.8
APP	Hexane	2',4,4'-Trihydroxychalcone	0.65
APP	Hexane	3,4',5-Biphenyltriol	0.46
APP	Dichloromethane	3,4',5-Biphenyltriol	0.46
APP	Ethylacetate	3,4',5-Biphenyltriol	0.46
APP	Butanol	p-Coumaroyl-malic acid	0.37
APP	Dichloromethane	2,4-Dihydroxy-4'-methoxybenzil	0.23
ATIC	Ethylacetate	2',4'-Dihydroxy-2-biphenylcarboxylic acid	0.41
ATM	Butanol	Adenosine	0.9
BACE1	Hexane	2',4,4'-Trihydroxychalcone	0.62
BACE1	Butanol	p-Coumaroyl-malic acid	0.51
BBOX1	Hexane	2,4',5,7-Tetrahydroxyisoflavanone; 4'-Me ether	0.34
BHMT	Butanol	Phenylalanine; Amide	0.3
BHMT	Hexane	2,4',5,7-Tetrahydroxyisoflavanone; 4'-Me ether	0.29
BLVRB	Hexane	calycosin	0.845
BRAF	Butanol	Adenosine	0.9
BRD2	Butanol	Adenosine	0.943919
BRD3	Butanol	Adenosine	0.943919
BRD4	Butanol	Adenosine	0.943919
BTK	Butanol	Adenosine	0.9
C3AR1	Butanol	Phenylalanine; Amide	0.37
C3AR1	Ethylacetate	2',4'-Dihydroxy-2-biphenylcarboxylic acid	0.31
CA1	Butanol	Adenosine	0.9
CA1	Ethylacetate	2',4'-Dihydroxy-2-biphenylcarboxylic acid	0.59
CA1	Butanol	Phenylalanine; Amide	0.4
CA1	Dichloromethane	2,4-Dihydroxy-4'-methoxybenzil	0.27
CA2	Butanol	Adenosine	0.9
CA2	Butanol	Phenylalanine; Amide	0.4
CA2	Dichloromethane	2,4-Dihydroxy-4'-methoxybenzil	0.27
CA3	Hexane	2',4,4'-Trihydroxychalcone	0.53
CA3	Butanol	p-Coumaroyl-malic acid	0.53
CA3	Hexane	3,4',5-Biphenyltriol	0.5
CA3	Dichloromethane	3,4',5-Biphenyltriol	0.5
CA3	Ethylacetate	3,4',5-Biphenyltriol	0.5
CA3	Hexane	2,4',5,7-Tetrahydroxyisoflavanone; 4'-Me ether	0.45
CA3	Ethylacetate	2',4'-Dihydroxy-2-biphenylcarboxylic acid	0.35
CA3	Butanol	Phenylalanine; Amide	0.33
CA3	Dichloromethane	2,4-Dihydroxy-4'-methoxybenzil	0.07
CA4	Hexane	2',4,4'-Trihydroxychalcone	0.53
CA4	Hexane	2,4',5,7-Tetrahydroxyisoflavanone; 4'-Me ether	0.5
CA4	Ethylacetate	2',4'-Dihydroxy-2-biphenylcarboxylic acid	0.38
CA6	Hexane	2',4,4'-Trihydroxychalcone	0.53
CA6	Butanol	p-Coumaroyl-malic acid	0.53
CA6	Hexane	2,4',5,7-Tetrahydroxyisoflavanone; 4'-Me ether	0.45
CA6	Ethylacetate	2',4'-Dihydroxy-2-biphenylcarboxylic acid	0.39
CA6	Butanol	Phenylalanine; Amide	0.33
CA6	Dichloromethane	2,4-Dihydroxy-4'-methoxybenzil	0.04
CA9	Butanol	Adenosine	0.9
CA9	Hexane	2',4,4'-Trihydroxychalcone	0.53
CA9	Ethylacetate	2',4'-Dihydroxy-2-biphenylcarboxylic acid	0.53
CA9	Dichloromethane	2,4-Dihydroxy-4'-methoxybenzil	0.27
CACNA2D1	Butanol	tryptophan	0.842894
CAPN1	Butanol	Phenylalanine; Amide	0.44
CAPN2	Butanol	Phenylalanine; Amide	0.38
CASP1	Butanol	tryptophan	0.8
CASP3	Butanol	Adenosine	0.9
CASP3	Butanol	Phenylalanine; Amide	0.35
CASP4	Butanol	Adenosine	0.9
CASP6	Butanol	Adenosine	0.9
CASP7	Butanol	Adenosine	0.9
CASP9	Butanol	Adenosine	0.9
CBR1	Hexane	2,4',5,7-Tetrahydroxyisoflavanone; 4'-Me ether	0.43
CBR1	Dichloromethane	Medicagol	0.4
CBR1	Ethylacetate	2',4'-Dihydroxy-2-biphenylcarboxylic acid	0.29
CBR1	Dichloromethane	2,4-Dihydroxy-4'-methoxybenzil	0.09
CBR1	Dichloromethane	2,4-Dihydroxy-4'-methoxybenzil	0.07
CBX4	Butanol	Phenylalanine; Amide	0.31
CCKBR	Butanol	tryptophan	0.8
CCR1	Butanol	Phenylalanine; Amide	0.34
CCR3	Butanol	tryptophan	0.8
CDC25B	Butanol	Adenosine	0.9
CDC25C	Dichloromethane	Medicagol	0.31
CDC7	Butanol	Adenosine	0.9
CES1	Butanol	Adenosine	0.9
CES1	Hexane	2,4',5,7-Tetrahydroxyisoflavanone; 4'-Me ether	0.43
CES1	Butanol	Phenylalanine; Amide	0.43
CES1	Dichloromethane	2,4-Dihydroxy-4'-methoxybenzil	0.33
CES1	Ethylacetate	2',4'-Dihydroxy-2-biphenylcarboxylic acid	0.3
CES2	Butanol	Adenosine	0.9
CHAT	Ethylacetate	2',4'-Dihydroxy-2-biphenylcarboxylic acid	0.33
CHEK2	Butanol	tryptophan	0.8
CHEK2	Butanol	Adenosine	0.9
CHEK2	Dichloromethane	2,4-Dihydroxy-4'-methoxybenzil	0.09
CHIA	Butanol	Adenosine	0.943919
CHRNA7	Hexane	2',4,4'-Trihydroxychalcone	0.67
CMA1	Butanol	Phenylalanine; Amide	0.38
CNOT7	Butanol	Adenosine	0.9
CNR1	Butanol	tryptophan	0.8
CNR1	Hexane	2,4',5,7-Tetrahydroxyisoflavanone; 4'-Me ether	0.51
CNR2	Butanol	tryptophan	0.8
CNR2	Hexane	2,4',5,7-Tetrahydroxyisoflavanone; 4'-Me ether	0.45
COMT	Butanol	tryptophan	0.8
COMT	Dichloromethane	2,4-Dihydroxy-4'-methoxybenzil	0.06
CPA1	Butanol	Phenylalanine; Amide	0.47
CPA3	Butanol	Phenylalanine; Amide	0.47
CPB2	Butanol	Phenylalanine; Amide	0.47
CPN1	Butanol	tryptophan	0.8
CREB1	Dichloromethane	2,4-Dihydroxy-4'-methoxybenzil	0.06
CSK	Butanol	Phenylalanine; Amide	0.43
CTBP2	Butanol	Phenylalanine; Amide	0.35
CTBP2	Ethylacetate	2',4'-Dihydroxy-2-biphenylcarboxylic acid	0.31
CTBP2	Butanol	p-Coumaroyl-malic acid	0.3
CTBP2	Dichloromethane	2,4-Dihydroxy-4'-methoxybenzil	0.04
CTNNB1	Butanol	tryptophan	0.8
CTRB1	Butanol	Phenylalanine; Amide	0.4
CTSB	Butanol	tryptophan	0.8
CTSB	Butanol	Phenylalanine; Amide	0.38
CTSC	Butanol	tryptophan	0.842894
CTSC	Butanol	Phenylalanine; Amide	0.51
CTSG	Butanol	Phenylalanine; Amide	0.31
CTSH	Butanol	Phenylalanine; Amide	0.37
CTSK	Butanol	Phenylalanine; Amide	0.39
CTSL	Butanol	tryptophan	0.842894
CTSL	Butanol	Phenylalanine; Amide	0.35
CTSS	Butanol	Phenylalanine; Amide	0.39
CXCL8	Butanol	Phenylalanine; Amide	0.33
CYP17A1	Hexane	3,4',5-Biphenyltriol	0.38
CYP17A1	Dichloromethane	3,4',5-Biphenyltriol	0.38
CYP17A1	Ethylacetate	3,4',5-Biphenyltriol	0.38
CYP19A1	Butanol	Adenosine	0.9
CYP19A1	Hexane	biochanin A	0.986
CYP19A1	Hexane	2,4',5,7-Tetrahydroxyisoflavanone; 4'-Me ether	0.43
CYP1A2	Hexane	2',4,4'-Trihydroxychalcone	1
CYP1A2	Dichloromethane	2,4-Dihydroxy-4'-methoxybenzil	0.27
CYP2C19	Dichloromethane	2,4-Dihydroxy-4'-methoxybenzil	0.26
CYP2D6	Butanol	Phenylalanine; Amide	0.42
CYP3A4	Hexane	2',4,4'-Trihydroxychalcone	1
CYP4F2	Hexane	2,4',5,7-Tetrahydroxyisoflavanone; 4'-Me ether	0.35
CYSLTR1	Hexane	2',4,4'-Trihydroxychalcone	0.38
DBH	Ethylacetate	2',4'-Dihydroxy-2-biphenylcarboxylic acid	0.32
DDAH1	Butanol	tryptophan	0.8
DHFR	Butanol	Adenosine	0.9
DHODH	Ethylacetate	2',4'-Dihydroxy-2-biphenylcarboxylic acid	0.38
DPP4	Butanol	Phenylalanine; Amide	0.46
DPP7	Butanol	tryptophan	0.8
DPP7	Butanol	Phenylalanine; Amide	0.37
DPP8	Butanol	Phenylalanine; Amide	0.43
DPP9	Butanol	Phenylalanine; Amide	0.43
DRD1	Butanol	tryptophan	0.8
DRD2	Butanol	Adenosine	0.9
DRD3	Butanol	tryptophan	0.8
DYRK1A	Butanol	Adenosine	0.9
DYRK1B	Dichloromethane	2,4-Dihydroxy-4'-methoxybenzil	0.1
ECE1	Butanol	tryptophan	0.8
ECE1	Butanol	Phenylalanine; Amide	0.38
EDNRA	Butanol	tryptophan	0.8
EDNRA	Hexane	2,4',5,7-Tetrahydroxyisoflavanone; 4'-Me ether	0.37
EDNRB	Butanol	tryptophan	0.8
EDNRB	Hexane	2,4',5,7-Tetrahydroxyisoflavanone; 4'-Me ether	0.37
EGFR	Butanol	Adenosine	0.9
EGLN1	Dichloromethane	2,4-Dihydroxy-4'-methoxybenzil	0.04
EIF4A1	Hexane	2,4',5,7-Tetrahydroxyisoflavanone; 4'-Me ether	0.28
EIF4E	Ethylacetate	2',4'-Dihydroxy-2-biphenylcarboxylic acid	0.37
EIF4H	Ethylacetate	2',4'-Dihydroxy-2-biphenylcarboxylic acid	0.32
ELANE	Butanol	Adenosine	0.9
EP300	Hexane	2',4,4'-Trihydroxychalcone	0.34
EPAS1	Butanol	Adenosine	0.9
EPHA1	Butanol	tryptophan	0.842894
EPHA2	Butanol	tryptophan	0.842894
EPHA3	Butanol	tryptophan	0.842894
EPHA4	Butanol	tryptophan	0.842894
EPHA5	Butanol	tryptophan	0.842894
EPHA6	Butanol	tryptophan	0.842894
EPHB1	Butanol	tryptophan	0.842894
EPHB2	Butanol	tryptophan	0.842894
EPHB3	Butanol	tryptophan	0.842894
EPHB4	Butanol	tryptophan	0.842894
EPHX1	Butanol	Adenosine	0.9
EPHX1	Butanol	Phenylalanine; Amide	0.32
EPHX2	Butanol	tryptophan	0.8
EPHX2	Hexane	2,4',5,7-Tetrahydroxyisoflavanone; 4'-Me ether	0.55
ERAP1	Dichloromethane	Medicagol	0.45
ERAP1	Butanol	Phenylalanine; Amide	0.4
ERAP1	Dichloromethane	2,4-Dihydroxy-4'-methoxybenzil	0.11
ERAP1	Dichloromethane	2,4-Dihydroxy-4'-methoxybenzil	0.09
ERAP2	Butanol	tryptophan	0.842894
ERAP2	Butanol	Phenylalanine; Amide	0.42
ERCC5	Dichloromethane	2,4-Dihydroxy-4'-methoxybenzil	0.05
ESR1	Dichloromethane	isorhamnetin	0.933
ESR1	Hexane	daidzein	0.725
ESR1	Dichloromethane	daidzein	0.725
ESR1	Hexane	biochanin A	0.724
ESR1	Ethylacetate	Formononetin-7-O-hexoside-6′′ -O-acetate	0.7
ESR1	Hexane	2,4',5,7-Tetrahydroxyisoflavanone; 4'-Me ether	0.61
ESR1	Hexane	3,4',5-Biphenyltriol	0.46
ESR1	Dichloromethane	3,4',5-Biphenyltriol	0.46
ESR1	Ethylacetate	3,4',5-Biphenyltriol	0.46
ESR1	Hexane	2',4,4'-Trihydroxychalcone	0.42
ESR1	Dichloromethane	Medicagol	0.4
ESR1	Ethylacetate	2',4'-Dihydroxy-2-biphenylcarboxylic acid	0.32
ESR1	Dichloromethane	2,4-Dihydroxy-4'-methoxybenzil	0.28
ESR1	Dichloromethane	2,4-Dihydroxy-4'-methoxybenzil	0.11
ESRRA	Hexane	3,4',5-Biphenyltriol	0.33
ESRRA	Dichloromethane	3,4',5-Biphenyltriol	0.33
ESRRA	Ethylacetate	3,4',5-Biphenyltriol	0.33
ESRRB	Hexane	3,4',5-Biphenyltriol	0.33
ESRRB	Dichloromethane	3,4',5-Biphenyltriol	0.33
ESRRB	Ethylacetate	3,4',5-Biphenyltriol	0.33
ESRRB	Hexane	4'-hydroxy-2',7-Dimethoxyisoflavan	0.32
ESRRB	Dichloromethane	2,4-Dihydroxy-4'-methoxybenzil	0.06
ESRRG	Hexane	3,4',5-Biphenyltriol	0.33
ESRRG	Dichloromethane	3,4',5-Biphenyltriol	0.33
ESRRG	Ethylacetate	3,4',5-Biphenyltriol	0.33
F2	Butanol	Adenosine	0.9
F2	Butanol	Phenylalanine; Amide	0.4
F3	Hexane	2',4,4'-Trihydroxychalcone	0.59
F3	Butanol	p-Coumaroyl-malic acid	0.5
FAAH	Hexane	2,4',5,7-Tetrahydroxyisoflavanone; 4'-Me ether	0.51
FABP2	Ethylacetate	2',4'-Dihydroxy-2-biphenylcarboxylic acid	0.3
FABP3	Hexane	2,4',5,7-Tetrahydroxyisoflavanone; 4'-Me ether	1
FABP4	Hexane	2,4',5,7-Tetrahydroxyisoflavanone; 4'-Me ether	0.79
FAP	Butanol	Phenylalanine; Amide	0.41
FCER2	Butanol	Phenylalanine; Amide	0.38
FEN1	Dichloromethane	2,4-Dihydroxy-4'-methoxybenzil	0.05
FFAR1	Hexane	2,4',5,7-Tetrahydroxyisoflavanone; 4'-Me ether	1
FFAR1	Butanol	Phenylalanine; Amide	0.42
FFAR4	Hexane	2,4',5,7-Tetrahydroxyisoflavanone; 4'-Me ether	1
FFAR4	Butanol	Phenylalanine; Amide	0.32
FFAR4	Dichloromethane	2,4-Dihydroxy-4'-methoxybenzil	0.04
FH	Ethylacetate	succinic acid	0.976
FLT3	Butanol	Adenosine	0.9
FOLH1	Butanol	Phenylalanine; Amide	0.47
FOLH1	Ethylacetate	2',4'-Dihydroxy-2-biphenylcarboxylic acid	0.39
FOS	Butanol	p-Coumaroyl-malic acid	0.35
FOS	Hexane	2',4,4'-Trihydroxychalcone	0.34
FPR1	Butanol	Phenylalanine; Amide	0.4
FTO	Ethylacetate	2',4'-Dihydroxy-2-biphenylcarboxylic acid	0.32
FUT7	Ethylacetate	2',4'-Dihydroxy-2-biphenylcarboxylic acid	0.3
FUT7	Dichloromethane	2,4-Dihydroxy-4'-methoxybenzil	0.04
GAA	Hexane	3,4',5-Biphenyltriol	0.37
GAA	Dichloromethane	3,4',5-Biphenyltriol	0.37
GAA	Ethylacetate	3,4',5-Biphenyltriol	0.37
GABBR1	Butanol	tryptophan	0.842894
GABBR1	Hexane	2,4',5,7-Tetrahydroxyisoflavanone; 4'-Me ether	0.37
GDA	Butanol	Adenosine	0.978517
GFER	Ethylacetate	2',4'-Dihydroxy-2-biphenylcarboxylic acid	0.42
GFER	Dichloromethane	2,4-Dihydroxy-4'-methoxybenzil	0.11
GHSR	Butanol	tryptophan	0.8
GHSR	Butanol	Phenylalanine; Amide	0.35
GLO1	Butanol	p-Coumaroyl-malic acid	0.35
GLO1	Hexane	2',4,4'-Trihydroxychalcone	0.34
GLS	Butanol	Phenylalanine; Amide	0.36
GNB1	Ethylacetate	2',4'-Dihydroxy-2-biphenylcarboxylic acid	0.4
GNB1	Dichloromethane	Medicagol	0.34
GNG2	Ethylacetate	2',4'-Dihydroxy-2-biphenylcarboxylic acid	0.4
GNG2	Dichloromethane	Medicagol	0.34
GPBAR1	Butanol	tryptophan	0.8
GPR183	Dichloromethane	2,4-Dihydroxy-4'-methoxybenzil	0.05
GPR84	Butanol	Adenosine	0.9
GRIA1	Butanol	tryptophan	0.842894
GRIA1	Butanol	Phenylalanine; Amide	0.31
GRIK1	Butanol	tryptophan	0.8
GRIK1	Butanol	Phenylalanine; Amide	0.43
GRIK1	Ethylacetate	2',4'-Dihydroxy-2-biphenylcarboxylic acid	0.34
GRIK2	Butanol	tryptophan	0.8
GRIK2	Butanol	Phenylalanine; Amide	0.36
GRIK3	Butanol	Phenylalanine; Amide	0.32
GRM2	Butanol	tryptophan	0.8
GRM3	Butanol	Phenylalanine; Amide	0.39
GRM6	Butanol	tryptophan	0.8
GSR	Butanol	Adenosine	0.9
GSR	Hexane	2,4',5,7-Tetrahydroxyisoflavanone; 4'-Me ether	0.31
GSTA1	Ethylacetate	2',4'-Dihydroxy-2-biphenylcarboxylic acid	0.37
GSTK1	Hexane	2,4',5,7-Tetrahydroxyisoflavanone; 4'-Me ether	0.32
GSTP1	Dichloromethane	2,4-Dihydroxy-4'-methoxybenzil	0.09
GUSB	Ethylacetate	2',4'-Dihydroxy-2-biphenylcarboxylic acid	0.33
HCAR2	Ethylacetate	2',4'-Dihydroxy-2-biphenylcarboxylic acid	0.48
HDAC1	Hexane	2',4,4'-Trihydroxychalcone	0.5
HDAC11	Hexane	2',4,4'-Trihydroxychalcone	0.5
HDAC2	Hexane	2',4,4'-Trihydroxychalcone	0.5
HDAC2	Butanol	Phenylalanine; Amide	0.36
HDAC8	Hexane	2',4,4'-Trihydroxychalcone	0.5
HDAC8	Butanol	Phenylalanine; Amide	0.39
HIF1A	Hexane	2',4,4'-Trihydroxychalcone	0.37
HLA-DRB1	Butanol	Phenylalanine; Amide	0.34
HMGB1	Hexane	calycosin	0.824
HMGCR	Hexane	2,4',5,7-Tetrahydroxyisoflavanone; 4'-Me ether	0.47
HPGDS	Butanol	Phenylalanine; Amide	0.42
HPRT1	Butanol	Adenosine	0.9
HSD11B1	Butanol	tryptophan	0.8
HSD11B2	Hexane	3,24-Dihydroxy-12-oleanen-29-oic acid; 3-O-pentosylhexoside	0.3
HSD11B2	Ethylacetate	3,24-Dihydroxy-12-oleanen-29-oic acid; 3-O-pentosylhexoside	0.3
HSD17B10	Dichloromethane	2,4-Dihydroxy-4'-methoxybenzil	0.01
HSP90AA1	Hexane	2',4,4'-Trihydroxychalcone	0.57
HSP90AA1	Dichloromethane	2,4-Dihydroxy-4'-methoxybenzil	0.33
HSPD1	Hexane	2',4,4'-Trihydroxychalcone	0.4
HTR1A	Butanol	tryptophan	0.976269
HTR1B	Butanol	tryptophan	0.852424
HTR1D	Butanol	tryptophan	0.852424
HTR2A	Butanol	tryptophan	0.976269
HTR2B	Butanol	tryptophan	0.976269
HTR2B	Butanol	Adenosine	0.9
HTR2C	Butanol	tryptophan	0.976269
HTR2C	Butanol	Adenosine	0.9
HTR4	Butanol	tryptophan	0.8
HTR5A	Butanol	tryptophan	0.8
HTR6	Butanol	tryptophan	0.852424
HTR7	Butanol	tryptophan	0.976269
HTR7	Butanol	Adenosine	0.9
IDO1	Butanol	tryptophan	0.966714
IDO1	Butanol	Adenosine	0.9
IGFBP3	Ethylacetate	2',4'-Dihydroxy-2-biphenylcarboxylic acid	0.31
IKBKG	Hexane	2',4,4'-Trihydroxychalcone	0.3
IL1B	Dichloromethane	genistein	0.988
IL1B	Ethylacetate	genistein	0.988
IL1B	Dichloromethane	isorhamnetin	0.912
IL1B	Dichloromethane	apigenin	0.814
IL1B	Ethylacetate	apigenin	0.814
IL1B	Dichloromethane	luteolin	0.777
IL1B	Ethylacetate	luteolin	0.777
IL1B	Hexane	daidzein	0.728
IL1B	Dichloromethane	daidzein	0.728
IL1B	Hexane	biochanin A	0.727
IL1B	Ethylacetate	Formononetin-7-O-hexoside-6′′ -O-acetate	0.722
IL1B	Dichloromethane	Medicagol	0.33
IL1B	Hexane	2',4,4'-Trihydroxychalcone	0.29
IL2	Dichloromethane	2,4-Dihydroxy-4'-methoxybenzil	0.36
IL2	Hexane	2,4',5,7-Tetrahydroxyisoflavanone; 4'-Me ether	0.31
IL2	Dichloromethane	2,4-Dihydroxy-4'-methoxybenzil	0.1
INFG	Dichloromethane	genistein	0.996
INFG	Ethylacetate	genistein	0.996
INFG	Dichloromethane	apigenin	0.961
INFG	Ethylacetate	apigenin	0.961
INFG	Hexane	daidzein	0.91
INFG	Dichloromethane	daidzein	0.91
INFG	Hexane	3,4',5-Biphenyltriol	0.76
INFG	Dichloromethane	3,4',5-Biphenyltriol	0.76
INFG	Ethylacetate	3,4',5-Biphenyltriol	0.76
INFG	Dichloromethane	Medicagol	0.71
INFG	Hexane	2',4,4'-Trihydroxychalcone	0.51
INFG	Hexane	2,4',5,7-Tetrahydroxyisoflavanone; 4'-Me ether	0.44
INFG	Ethylacetate	2',4'-Dihydroxy-2-biphenylcarboxylic acid	0.41
INFG	Butanol	p-Coumaroyl-malic acid	0.4
INFG	Hexane	phloretin	0.4
INFG	Hexane	4'-hydroxy-2',7-Dimethoxyisoflavan	0.35
INFG	Dichloromethane	2,4-Dihydroxy-4'-methoxybenzil	0.32
JUN	Hexane	2',4,4'-Trihydroxychalcone	0.34
KAT2B	Butanol	Adenosine	0.9
KAT5	Hexane	2,4',5,7-Tetrahydroxyisoflavanone; 4'-Me ether	0.33
KCNA3	Hexane	2',4,4'-Trihydroxychalcone	0.42
KCNA5	Butanol	tryptophan	0.8
KCNH2	Butanol	tryptophan	0.8
KCNH2	Butanol	Adenosine	0.963026
KCNK9	Dichloromethane	2,4-Dihydroxy-4'-methoxybenzil	0.11
KCNMA1	Ethylacetate	2',4'-Dihydroxy-2-biphenylcarboxylic acid	0.3
KCNN4	Butanol	Phenylalanine; Amide	0.3
KDM1A	Butanol	Phenylalanine; Amide	0.31
KDM2B	Dichloromethane	2,4-Dihydroxy-4'-methoxybenzil	0.03
KDM3A	Ethylacetate	2',4'-Dihydroxy-2-biphenylcarboxylic acid	0.32
KDM4A	Hexane	2,4',5,7-Tetrahydroxyisoflavanone; 4'-Me ether	0.3
KDM4B	Butanol	tryptophan	0.8
KDM4C	Butanol	tryptophan	0.842894
KDM4C	Hexane	2,4',5,7-Tetrahydroxyisoflavanone; 4'-Me ether	0.3
KDM5A	Hexane	2,4',5,7-Tetrahydroxyisoflavanone; 4'-Me ether	0.3
KDM5B	Butanol	tryptophan	0.8
KDM5C	Butanol	tryptophan	0.8
KIF11	Butanol	Phenylalanine; Amide	0.49
KLK1	Butanol	Phenylalanine; Amide	0.36
KLK14	Dichloromethane	2,4-Dihydroxy-4'-methoxybenzil	0.07
KLK4	Butanol	Phenylalanine; Amide	0.31
KLK5	Butanol	Phenylalanine; Amide	0.3
KLK5	Dichloromethane	2,4-Dihydroxy-4'-methoxybenzil	0.07
KLK7	Dichloromethane	2,4-Dihydroxy-4'-methoxybenzil	0.07
KLK8	Butanol	Phenylalanine; Amide	0.31
KLKB1	Butanol	Phenylalanine; Amide	0.36
KMO	Butanol	tryptophan	0.8
KYNU	Butanol	Phenylalanine; Amide	0.38
KYNU	Ethylacetate	2',4'-Dihydroxy-2-biphenylcarboxylic acid	0.3
LAP3	Butanol	tryptophan	0.8
LAP3	Butanol	Phenylalanine; Amide	0.52
LIG1	Ethylacetate	2',4'-Dihydroxy-2-biphenylcarboxylic acid	0.36
LPAR1	Hexane	2,4',5,7-Tetrahydroxyisoflavanone; 4'-Me ether	0.43
LPAR1	Ethylacetate	2',4'-Dihydroxy-2-biphenylcarboxylic acid	0.3
LPAR2	Hexane	2,4',5,7-Tetrahydroxyisoflavanone; 4'-Me ether	0.43
LPAR3	Hexane	2,4',5,7-Tetrahydroxyisoflavanone; 4'-Me ether	0.43
LTA4H	Butanol	tryptophan	0.8
LTA4H	Butanol	Phenylalanine; Amide	0.47
LTB4R	Hexane	2,4',5,7-Tetrahydroxyisoflavanone; 4'-Me ether	0.41
MAOA	Butanol	Adenosine	0.9
MAOA	Hexane	2',4,4'-Trihydroxychalcone	0.82
MAOA	Hexane	2,4',5,7-Tetrahydroxyisoflavanone; 4'-Me ether	0.41
MAOA	Dichloromethane	2,4-Dihydroxy-4'-methoxybenzil	0.13
MAOB	Hexane	2',4,4'-Trihydroxychalcone	0.82
MAOB	Butanol	p-Coumaroyl-malic acid	0.42
MAOB	Hexane	2,4',5,7-Tetrahydroxyisoflavanone; 4'-Me ether	0.41
MAOB	Dichloromethane	Medicagol	0.35
MAOB	Dichloromethane	2,4-Dihydroxy-4'-methoxybenzil	0.16
MAP2K1	Butanol	Adenosine	0.9
MAP2K3	Butanol	Adenosine	0.9
MAP2K6	Hexane	2,4',5,7-Tetrahydroxyisoflavanone; 4'-Me ether	0.32
MAP3K7	Hexane	2,4',5,7-Tetrahydroxyisoflavanone; 4'-Me ether	0.33
MAP3K8	Butanol	Adenosine	0.9
MAPK10	Butanol	Adenosine	0.9
MAPK8	Butanol	Adenosine	0.9
MAPT	Hexane	2',4,4'-Trihydroxychalcone	0.36
MAPT	Butanol	p-Coumaroyl-malic acid	0.31
MAPT	Dichloromethane	2,4-Dihydroxy-4'-methoxybenzil	0.04
MB	Hexane	3,4',5-Biphenyltriol	0.3
MB	Dichloromethane	3,4',5-Biphenyltriol	0.3
MB	Ethylacetate	3,4',5-Biphenyltriol	0.3
MC1R	Butanol	tryptophan	0.842894
MCL1	Ethylacetate	2',4'-Dihydroxy-2-biphenylcarboxylic acid	0.4
MCL1	Dichloromethane	2,4-Dihydroxy-4'-methoxybenzil	0.1
MDM4	Butanol	Phenylalanine; Amide	0.38
MGLL	Butanol	Adenosine	0.9
MGLL	Hexane	2,4',5,7-Tetrahydroxyisoflavanone; 4'-Me ether	0.45
MIF	Butanol	tryptophan	0.842894
MIF	Dichloromethane	Medicagol	0.47
MIF	Butanol	p-Coumaroyl-malic acid	0.4
MIF	Hexane	2',4,4'-Trihydroxychalcone	0.34
MIF	Dichloromethane	2,4-Dihydroxy-4'-methoxybenzil	0.06
MITF	Dichloromethane	2,4-Dihydroxy-4'-methoxybenzil	0.08
MME	Butanol	tryptophan	0.842894
MMP1	Butanol	tryptophan	0.8
MMP1	Hexane	2',4,4'-Trihydroxychalcone	0.5
MMP15	Hexane	4'-hydroxy-2',7-Dimethoxyisoflavan	0.3
MMP15	Dichloromethane	2,4-Dihydroxy-4'-methoxybenzil	0.05
MMP16	Dichloromethane	2,4-Dihydroxy-4'-methoxybenzil	0.05
MMP2	Butanol	Adenosine	0.9
MMP2	Hexane	2',4,4'-Trihydroxychalcone	0.5
MMP26	Hexane	4'-hydroxy-2',7-Dimethoxyisoflavan	0.3
MMP26	Dichloromethane	2,4-Dihydroxy-4'-methoxybenzil	0.05
MMP3	Butanol	tryptophan	0.842894
MMP9	Butanol	tryptophan	0.842894
MMP9	Hexane	2',4,4'-Trihydroxychalcone	0.5
MPG	Ethylacetate	2',4'-Dihydroxy-2-biphenylcarboxylic acid	0.33
MPG	Dichloromethane	Medicagol	0.31
MPI	Butanol	Adenosine	0.9
MPO	Butanol	tryptophan	0.842894
MT-ND4	Hexane	4'-hydroxy-2',7-Dimethoxyisoflavan	0.3
MTNR1A	Butanol	tryptophan	0.8
NAAA	Butanol	Adenosine	0.9
NAMPT	Butanol	Adenosine	0.9
NFE2L2	Hexane	3,4',5-Biphenyltriol	0.46
NFE2L2	Dichloromethane	3,4',5-Biphenyltriol	0.46
NFE2L2	Ethylacetate	3,4',5-Biphenyltriol	0.46
NFE2L2	Hexane	2',4,4'-Trihydroxychalcone	0.42
NFE2L2	Butanol	p-Coumaroyl-malic acid	0.35
NFE2L2	Dichloromethane	2,4-Dihydroxy-4'-methoxybenzil	0.08
NFKB1	Hexane	2',4,4'-Trihydroxychalcone	0.34
NFKB1	Butanol	p-Coumaroyl-malic acid	0.3
NISCH	Butanol	Adenosine	0.9
NLRP3	Dichloromethane	2,4-Dihydroxy-4'-methoxybenzil	0.04
NMUR2	Dichloromethane	2,4-Dihydroxy-4'-methoxybenzil	0.31
NOS3	Dichloromethane	genistein	0.978
NOS3	Ethylacetate	genistein	0.978
NOS3	Hexane	daidzein	0.977
NOS3	Dichloromethane	daidzein	0.977
NOS3	Dichloromethane	luteolin	0.613
NOS3	Ethylacetate	luteolin	0.613
NOS3	Dichloromethane	isorhamnetin	0.596
NOX4	Dichloromethane	2,4-Dihydroxy-4'-methoxybenzil	0.13
NQO1	Dichloromethane	Medicagol	0.38
NQO2	Hexane	2',4,4'-Trihydroxychalcone	0.44
NQO2	Dichloromethane	2,4-Dihydroxy-4'-methoxybenzil	0.1
NR0B2	Hexane	2',4,4'-Trihydroxychalcone	0.31
NR1H4	Dichloromethane	2,4-Dihydroxy-4'-methoxybenzil	0.16
NR4A1	Ethylacetate	2',4'-Dihydroxy-2-biphenylcarboxylic acid	0.34
ODC1	Hexane	2',4,4'-Trihydroxychalcone	0.47
ODC1	Butanol	p-Coumaroyl-malic acid	0.31
OPRK1	Butanol	Adenosine	0.9
OPRM1	Butanol	tryptophan	0.8
OPRM1	Butanol	Adenosine	0.9
OXER1	Hexane	2,4',5,7-Tetrahydroxyisoflavanone; 4'-Me ether	1
P4HB	Dichloromethane	2,4-Dihydroxy-4'-methoxybenzil	0.42
PADI1	Butanol	Adenosine	0.9
PADI2	Butanol	Adenosine	0.9
PADI3	Butanol	Adenosine	0.9
PADI4	Butanol	Adenosine	0.9
PAFAH1B2	Hexane	2,4',5,7-Tetrahydroxyisoflavanone; 4'-Me ether	0.33
PAM	Butanol	p-Coumaroyl-malic acid	0.33
PAM	Hexane	2,4',5,7-Tetrahydroxyisoflavanone; 4'-Me ether	0.32
PARP14	Dichloromethane	2,4-Dihydroxy-4'-methoxybenzil	0.02
PAX8	Dichloromethane	2,4-Dihydroxy-4'-methoxybenzil	0.14
PDE4A	Butanol	Adenosine	0.9
PDK1	Ethylacetate	2',4'-Dihydroxy-2-biphenylcarboxylic acid	0.4
PDK1	Hexane	2',4,4'-Trihydroxychalcone	0.35
PDK1	Dichloromethane	2,4-Dihydroxy-4'-methoxybenzil	0.33
PDK3	Hexane	2',4,4'-Trihydroxychalcone	0.35
PDK3	Hexane	2,4',5,7-Tetrahydroxyisoflavanone; 4'-Me ether	0.35
PDK3	Ethylacetate	2',4'-Dihydroxy-2-biphenylcarboxylic acid	0.3
PDK3	Hexane	4'-hydroxy-2',7-Dimethoxyisoflavan	0.29
PDK4	Hexane	2',4,4'-Trihydroxychalcone	0.35
PDK4	Hexane	2,4',5,7-Tetrahydroxyisoflavanone; 4'-Me ether	0.35
PDK4	Ethylacetate	2',4'-Dihydroxy-2-biphenylcarboxylic acid	0.3
PDK4	Hexane	4'-hydroxy-2',7-Dimethoxyisoflavan	0.29
PGF	Hexane	2,4',5,7-Tetrahydroxyisoflavanone; 4'-Me ether	0.28
PHLPP2	Hexane	2,4',5,7-Tetrahydroxyisoflavanone; 4'-Me ether	0.29
PIK3CG	Hexane	2,4',5,7-Tetrahydroxyisoflavanone; 4'-Me ether	0.38
PIM1	Butanol	Adenosine	0.9
PIM2	Butanol	tryptophan	0.842894
PIM3	Butanol	Adenosine	0.9
PLA2G10	Hexane	2,4',5,7-Tetrahydroxyisoflavanone; 4'-Me ether	0.34
PLA2G4A	Butanol	tryptophan	0.8
PLA2G4A	Hexane	2,4',5,7-Tetrahydroxyisoflavanone; 4'-Me ether	0.45
PLA2G4C	Hexane	2,4',5,7-Tetrahydroxyisoflavanone; 4'-Me ether	0.45
PLAU	Butanol	Adenosine	0.9
PLAUR	Butanol	Adenosine	0.9
PNP	Butanol	Adenosine	0.943919
PPARG	Butanol	tryptophan	0.8
PPIA	Butanol	tryptophan	0.8
PPIA	Ethylacetate	2',4'-Dihydroxy-2-biphenylcarboxylic acid	0.43
PRKACA	Ethylacetate	2',4'-Dihydroxy-2-biphenylcarboxylic acid	0.33
PRKCA	Ethylacetate	2',4'-Dihydroxy-2-biphenylcarboxylic acid	0.33
PRKCB	Ethylacetate	2',4'-Dihydroxy-2-biphenylcarboxylic acid	0.33
PRKCD	Ethylacetate	2',4'-Dihydroxy-2-biphenylcarboxylic acid	0.33
PRKCE	Ethylacetate	2',4'-Dihydroxy-2-biphenylcarboxylic acid	0.33
PRKCG	Ethylacetate	2',4'-Dihydroxy-2-biphenylcarboxylic acid	0.33
PRKCH	Ethylacetate	2',4'-Dihydroxy-2-biphenylcarboxylic acid	0.33
PTPN1	Ethylacetate	2',4'-Dihydroxy-2-biphenylcarboxylic acid	0.42
PTPN2	Butanol	tryptophan	0.8
PTPRC	Butanol	Adenosine	0.9
PTPRS	Dichloromethane	Medicagol	0.36
PTPRS	Hexane	3,4',5-Biphenyltriol	0.3
PTPRS	Dichloromethane	3,4',5-Biphenyltriol	0.3
PTPRS	Ethylacetate	3,4',5-Biphenyltriol	0.3
RAD51	Butanol	tryptophan	0.8
SCN9A	Butanol	Adenosine	0.9
SDHB	Ethylacetate	succinic acid	0.97
SENP7	Hexane	2',4,4'-Trihydroxychalcone	0.5
SHBG	Hexane	4'-hydroxy-2',7-Dimethoxyisoflavan	0.3
SLC15A1	Butanol	tryptophan	0.842894
SLC1A2	Butanol	tryptophan	0.8
SLC2A1	Hexane	phloretin	0.959
SLC2A1	Hexane	daidzein	0.7
SLC2A1	Dichloromethane	daidzein	0.7
SLC2A2	Hexane	phloretin	0.908
SLC6A2	Butanol	tryptophan	0.842894
SLC6A3	Butanol	tryptophan	0.842894
SLC6A4	Butanol	tryptophan	0.842894
SNCA	Hexane	2',4,4'-Trihydroxychalcone	0.47
SUCNR1	Ethylacetate	succinic acid	0.995
TACR1	Butanol	tryptophan	0.852424
TAS2R31	Hexane	4'-hydroxy-2',7-Dimethoxyisoflavan	0.33
TGM2	Butanol	Adenosine	0.9
TH	Butanol	tryptophan	0.8
TLR4	Butanol	Adenosine	0.9
TLR9	Butanol	Adenosine	0.9
TLR9	Hexane	2',4,4'-Trihydroxychalcone	0.52
TLR9	Butanol	p-Coumaroyl-malic acid	0.51
TNF	Butanol	Adenosine	0.9
TNF	Dichloromethane	genistein	0.996
TNF	Ethylacetate	genistein	0.996
TNF	Hexane	daidzein	0.921
TNF	Dichloromethane	daidzein	0.921
TNF	Dichloromethane	apigenin	0.847
TNF	Ethylacetate	apigenin	0.847
TNF	Dichloromethane	Medicagol	0.71
TNF	Dichloromethane	luteolin	0.7
TNF	Ethylacetate	luteolin	0.7
TNF	Hexane	2',4,4'-Trihydroxychalcone	0.53
TNF	Hexane	3,4',5-Biphenyltriol	0.52
TNF	Dichloromethane	3,4',5-Biphenyltriol	0.52
TNF	Ethylacetate	3,4',5-Biphenyltriol	0.52
TNF	Hexane	2,4',5,7-Tetrahydroxyisoflavanone; 4'-Me ether	0.44
TNF	Ethylacetate	2',4'-Dihydroxy-2-biphenylcarboxylic acid	0.44
TNF	Dichloromethane	2,4-Dihydroxy-4'-methoxybenzil	0.32
TNFRSF1A	Hexane	2',4,4'-Trihydroxychalcone	0.45
TRPM2	Hexane	2',4,4'-Trihydroxychalcone	0.29
TTR	Hexane	3,4',5-Biphenyltriol	0.46
TTR	Dichloromethane	3,4',5-Biphenyltriol	0.46
TTR	Ethylacetate	3,4',5-Biphenyltriol	0.46
TTR	Butanol	p-Coumaroyl-malic acid	0.44
TTR	Hexane	2',4,4'-Trihydroxychalcone	0.42
TYMP	Butanol	Adenosine	0.9
TYMS	Butanol	Adenosine	0.9
TYR	Hexane	4'-hydroxy-2',7-Dimethoxyisoflavan	0.5
TYR	Hexane	3,4',5-Biphenyltriol	0.33
TYR	Dichloromethane	3,4',5-Biphenyltriol	0.33
TYR	Ethylacetate	3,4',5-Biphenyltriol	0.33
